# Supplementary material for: Impact of Aggregation Pheromone Traps on Spatial Distribution of Halyomorpha halys Damage in Apple Orchards
Source: Insects. 2024 Oct 11;15(10):791. doi: 10.3390/insects15100791 (PMC11509157; doi:10.3390/insects15100791)
Supplement: Supplementary file 1 [file insects-15-00791-s001.zip]

Archive with 2 entries (2 files):
- S1andS2_Carnio_etal_rev.xlsx
- S3_Carnio_etal_rev.pdf
