# Supplementary material for: Impact of Aggregation Pheromone Traps on Spatial Distribution of Halyomorpha halys Damage in Apple Orchards
Source: Insects. 2024 Oct 11;15(10):791. doi: 10.3390/insects15100791 (PMC11509157; doi:10.3390/insects15100791)
Supplement: Supplementary file 1 [file insects-15-00791-s001.zip › S1andS2_Carnio_etal_rev.xlsx]

## Sheet: Damage assessment data
Table S1. The 107 fruit damage assessment points of the trial conduced in 2023 in the apple orchard clusters in the sites of Postal and Lana, South Tyrol, Italy. Fruit damage incidence, fruit damage severity and catch-index are given for each point.
Site	Point	Dist_border	Management	Fruit damage incidence	Fruit damage severity	Trap	Catch_index
Lana	GA1	58.897	organic	22.2222	1.46875	treatment	14.8049
Lana	GA2	52.6723	organic	28.2051	3.15909	treatment	16.8912
Lana	GA3	96.98	organic	13.1313	1	treatment	13.3035
Lana	GA5	56.66	organic	99.0741	12.8271	treatment	21.0249
Lana	GA6	0	organic	18.9189	1.71429	treatment	203.381
Lana	GA7	0	organic	84.5361	10.3049	treatment	23.3342
Lana	GA8	0	organic	78.1609	10.7941	treatment	105.825
Lana	GA9	0	organic	37.5	3.72727	treatment	188.222
Lana	GA10	0	organic	32.6389	2.21277	treatment	30.5712
Lana	GA11	0	organic	32.0388	3.39394	treatment	42.9374
Lana	GA12	0	organic	18.4211	2.14286	treatment	162.542
Lana	GA13	51.5257	organic	8.40336	1.3	treatment	20.6438
Lana	GA14	47.3331	organic	14.1414	1.42857	treatment	21.7858
Lana	GA15	52.6603	organic	8.03571	1.5	treatment	22.8797
Lana	GA16	60.6482	organic	3.61446	1	treatment	19.5265
Lana	GA17	90.6888	organic	21.8391	2.07895	treatment	14.7643
Lana	GA18	95.0593	organic	16.6667	1.75	treatment	13.8944
Lana	GA19	100.236	organic	12.2449	1.125	treatment	13.1365
Lana	GA20	0	organic	25	4.97222	treatment	22.6372
Lana	GA21	0	organic	18.4783	1.44118	treatment	16.0824
Lana	GA22	0	organic	7.07071	1.42857	treatment	17.0858
Lana	GA23	0	organic	18.8406	4.69231	treatment	84.9052
Lana	GA24	0	organic	22.0339	4.69231	treatment	55.7091
Lana	GA25	0	organic	20	5.03846	treatment	30.5813
Lana	GA26	0	organic	30.5085	4.83333	treatment	16.7635
Lana	GA30	54.2942	organic	2.22222	1	treatment	15.8619
Lana	GA31	51.9422	organic	0	0	treatment	15.2086
Lana	GA32	28.0875	organic	3.33333	1	treatment	16.6022
Postal	PO1	0	organic	36.8794	6.58654	treatment	109.37
Postal	PO2	0	organic	40.1709	3.82979	treatment	109.21
Postal	PO3	0	organic	70.6667	9.33019	treatment	29.6115
Postal	PO4	0	organic	38.0952	3.39583	treatment	72.376
Postal	PO5	0	organic	76.3441	6.64789	treatment	28.7085
Postal	PO6	0	organic	23.2759	5.7963	treatment	18.4933
Postal	PO7	0	organic	8.88889	1.6875	treatment	53.0733
Postal	PO8	52	IPM	2.80374	3.66667	treatment	9.37176
Postal	PO9	46	organic	4.9505	3.4	treatment	12.1262
Postal	PO10	46	organic	3.61446	2.33333	treatment	13.4571
Postal	PO11	47	organic	11.2676	7	treatment	14.3543
Postal	PO12	50	organic	18.5714	3.07692	treatment	14.5111
Postal	PO13	53	organic	4.34783	1.375	treatment	13.6641
Postal	PO14	57	organic	13.3333	1.32143	treatment	12.3134		A												B
Postal	PO15	106	organic	5.9322	1.21429	treatment	7.67824		Postal (A) and Lana (B) trial sites (South Tyrol, Italy). The 16 mini-sailboat trap locations are marked with black squares and numbers. Damage sampling points are represented by red dots and poin id. In Postal site, IPM plots are depicted with lines, while organic plots are marked with small dots. Control plots are indicated by a dashed line.
Postal	PO16	101	organic	1.63934	1	treatment	8.25913
Postal	PO17	97	organic	1.69492	1	treatment	8.53686
Postal	PO18	96	organic	1.44928	1	treatment	8.44118
Postal	PO19	94	organic	5.06329	1	treatment	8.28769
Postal	PO20	93	IPM	0.657895	1	treatment	7.82381
Postal	PO21	89	IPM	0		treatment	7.24841
Postal	PO22	0	organic	7.79221	1.58333	control	9.58379
Postal	PO23	0	organic	6	1	control	6.78156
Postal	PO24	0	organic	0		control	6.14511
Postal	PO25	0	organic	12.0879	2.31818	control	6.09847
Postal	PO26	0	organic	6.01504	1	control	6.50343
Postal	PO27	0	organic	3.4188	3.25	control	9.34197
Postal	PO28	0	organic	2.5641	1	control	7.37903
Postal	PO29	54	organic	16.4384	2.08333	control	7.41715
Postal	PO30	56	organic	6.32911	1.3	control	6.45071
Postal	PO31	58	organic	17.8082	1.53846	control	5.92553
Postal	PO32	62	organic	5.88235	6.41667	control	5.7031
Postal	PO33	66	IPM	10.101	1.9	control	5.78895
Postal	PO34	71	IPM	4.7619	1	control	6.19587
Postal	PO35	69	IPM	14.9533	1.09375	control	7.11822
Postal	PO36	102	IPM	10.4839	1.23077	control	6.18974
Postal	PO37	100	IPM	7.63359	1.3	control	5.70798
Postal	PO38	139	IPM	16.1017	1.60526	control	4.94415
Postal	PO39	116	organic	12.5	1.90909	control	5.14461
Postal	PO40	110	organic	38.6364	1.58824	control	5.34115
Postal	PO41	108	organic	13.7931	1	control	5.60047
Postal	PO42	102	organic	19.4805	1.56667	control	6.22306
Postal	PO43	0	organic	11.4943	2.65	control	13.9172
Postal	PO44	0	organic	16.1616	2.09375	treatment	22.3251
Postal	PO45	0	organic	18.8235	5.40625	treatment	96.0303
Postal	PO47	0	organic	8.21918	2.33333	treatment	99.7316
Postal	PO48	94	IPM	0		treatment	9.37861
Postal	PO49	95	organic	0		treatment	8.77253
Postal	PO50	95	organic	16.6667	1.83333	treatment	8.19048
Postal	PO51	47	organic	5.47945	1	treatment	12.8345
Postal	PO52	44	organic	1.36986	1	treatment	13.8111
Postal	PO53	0	organic	5.26316	1	treatment	38.5572
Postal	PO54	53	IPM	0.980392	1	treatment	14.6858
Postal	PO55	98	IPM	2.5641	4.75	treatment	9.39973
Postal	PO56	91	IPM	0		treatment	10.1423
Postal	PO57	41	IPM	0		treatment	18.0616
Postal	PO58	49	IPM	0		treatment	15.5596
Postal	PO59	43	IPM	1.13636	1	treatment	17.8011
Postal	PO60	98	IPM	3.33333	1	treatment	9.64616
Postal	PO61	93	IPM	0		treatment	9.78926
Postal	PO66	0	organic	84.507	5.43333	treatment	23.7979
Postal	PO67	0	organic	25	3.33333	control	12.7056
Postal	PO68	0	organic	6.84932	1.6	control	9.09088
Postal	PO69	0	organic	0		control	7.38951
Postal	PO70	0	organic	1.42857	1	control	6.19927
Postal	PO71	0	organic	10.5263	1.375	control	5.39295
Postal	PO72	0	organic	0		control	4.80905
Postal	PO73	29	organic	25.8065	3.47917	control	9.29181
Postal	PO74	27	organic	5.68182	1.8	control	7.55526
Postal	PO75	25	organic	13.6986	1.15	control	6.22955
Postal	PO76	30	organic	13.1579	1.15	control	5.36505
Postal	PO77	28	organic	12.6582	1.55	control	4.7903
Postal	PO78	133	IPM	4.0404	1	control	4.43779
Postal	PO79	130	IPM	0		control	5.03483
Postal	PO80	113	IPM	5.19481	1	control	5.85601
Postal	PO81	73	IPM	3.06122	1	control	7.2333
Postal	PO82	82	IPM	1.11111	1	control	8.58462
Postal	PO83	52	IPM	4.38596	1	control	12.7415
Postal	PO84	91	IPM	1.11111	1	control	9.40469

## Sheet: Catches data
Table S2. Total Halyomorpha halys catches for the trial conduced in 2023 in the apple orchard clusters in the sites of Postal and Lana, South Tyrol, Italy. Data shows the number of adults female and male and nymphs, per date and per trap.
Date	Site	Plot	trap	Coordinate x	Coordinate y	Number of Female_sail	Number of Male_sail	Total Number of catches_sail	Number of Female_bin	Number of Male_bin	Total Number of catches_bin	Number of Female_all_trap	Number of Male_all_trap	Total number of catches_all trap	Number of L1_all trap	Number of L2_all trap	Number of L3_all trap	Number of L4_all trap	Number of L5_all trap
17.05.23	Postal	Postal 1	P1	11.1849	46.6198	8	8	16	4	5	9	12	13	25	0	0	0	0	0
17.05.23	Postal	Postal 1	P2	11.185	46.6193	11	19	30	12	1	13	23	20	43	0	0	0	0	0
17.05.23	Postal	Postal 1	P3	11.185	46.6189	6	4	10	8	2	10	14	6	20	0	0	0	0	0
17.05.23	Postal	Postal 1	P4	11.185	46.6184	4	6	10	7	2	9	11	8	19	0	0	0	0	0
17.05.23	Postal	Postal 2	P5	11.1846	46.6157	4	3	7	6	9	15	10	12	22	0	0	0	0	0
17.05.23	Postal	Postal 2	P6	11.1844	46.6151	1	2	3	0	0	0	1	2	3	0	0	0	0	0
17.05.23	Postal	Postal 2	P7	11.1842	46.6147	9	3	12	19	2	21	28	5	33	0	0	0	0	0
17.05.23	Postal	Postal 2	P8	11.1839	46.6143	8	5	13	14	6	20	22	11	33	0	0	0	0	0
17.05.23	Lana	Lana	L1	11.1686	46.5831	9	13	22	6	3	9	15	16	31	0	0	0	0	0
17.05.23	Lana	Lana	L2	11.1691	46.5823	5	15	20	19	3	22	24	18	42	0	0	0	0	0
17.05.23	Lana	Lana	L3	11.1697	46.5815	25	14	39	27	6	33	52	20	72	0	0	0	0	0
17.05.23	Lana	Lana	L4	11.1701	46.5811	27	18	45	38	15	53	65	33	98	0	0	0	0	0
17.05.23	Lana	Lana	L5	11.171	46.58	1	3	4	0	0	0	1	3	4	0	0	0	0	0
17.05.23	Lana	Lana	L6	11.1715	46.5799	14	7	21	2	0	2	16	7	23	0	0	0	0	0
17.05.23	Lana	Lana	L7	11.1718	46.5804	0	0	0	0	0	0	0	0	0	0	0	0	0	0
17.05.23	Lana	Lana	L8	11.1719	46.5806	18	23	41	2	2	4	20	25	45	0	0	0	0	0
08.06.23	Postal	Postal 1	P1	11.1849	46.6198	6	4	10	5	2	7	11	6	17	0	0	0	0	0
08.06.23	Postal	Postal 1	P2	11.185	46.6193	8	13	21	0	0	0	8	13	21	0	0	0	0	0
08.06.23	Postal	Postal 1	P3	11.185	46.6189	9	2	11	0	0	0	9	2	11	0	0	0	0	0
08.06.23	Postal	Postal 1	P4	11.185	46.6184	1	6	7	6	1	7	7	7	14	0	0	0	0	0
08.06.23	Postal	Postal 2	P5	11.1846	46.6157	5	3	8	19	9	28	24	12	36	0	0	0	0	0
08.06.23	Postal	Postal 2	P6	11.1844	46.6151	2	0	2	0	0	0	2	0	2	0	0	0	0	0
08.06.23	Postal	Postal 2	P7	11.1842	46.6147	6	5	11	8	5	13	14	10	24	0	0	0	0	0
08.06.23	Postal	Postal 2	P8	11.1839	46.6143	7	8	15	16	14	30	23	22	45	0	0	0	0	0
08.06.23	Lana	Lana	L1	11.1686	46.5831	9	11	20	28	13	41	37	24	61	0	0	0	0	0
08.06.23	Lana	Lana	L2	11.1691	46.5823	7	8	15	35	15	50	42	23	65	1	0	0	0	0
08.06.23	Lana	Lana	L3	11.1697	46.5815	13	17	30	60	38	98	73	55	128	0	0	0	0	0
08.06.23	Lana	Lana	L4	11.1701	46.5811	7	13	20	46	20	66	53	33	86	0	0	0	0	0
08.06.23	Lana	Lana	L5	11.171	46.58	2	5	7	4	1	5	6	6	12	0	0	0	0	0
08.06.23	Lana	Lana	L6	11.1715	46.5799	6	13	19	4	1	5	10	14	24	0	0	0	0	0
08.06.23	Lana	Lana	L7	11.1718	46.5804	4	10	14	0	0	0	4	10	14	0	0	0	0	0
08.06.23	Lana	Lana	L8	11.1719	46.5806	20	19	39	0	0	0	20	19	39	0	0	0	0	0
14.07.23	Postal	Postal 1	P1	11.1849	46.6198	6	9	15	12	6	18	18	15	33	0	0	0	0	0
14.07.23	Postal	Postal 1	P2	11.185	46.6193	4	2	6	5	2	7	9	4	13	0	13	1	0	1
14.07.23	Postal	Postal 1	P3	11.185	46.6189	3	3	6	5	4	9	8	7	15	0	0	1	1	0
14.07.23	Postal	Postal 1	P4	11.185	46.6184	0	0	0	3	2	5	3	2	5	0	0	0	0	0
14.07.23	Postal	Postal 2	P5	11.1846	46.6157	3	3	6	4	2	6	7	5	12	0	0	0	0	0
14.07.23	Postal	Postal 2	P6	11.1844	46.6151	7	9	16	13	3	16	20	12	32	0	0	0	0	0
14.07.23	Postal	Postal 2	P7	11.1842	46.6147	6	5	11	19	1	20	25	6	31	0	0	0	0	0
14.07.23	Postal	Postal 2	P8	11.1839	46.6143	9	29	38	38	27	65	47	56	103	0	0	0	0	0
14.07.23	Lana	Lana	L1	11.1686	46.5831	8	24	32	17	9	26	25	33	58	0	0	0	0	1
14.07.23	Lana	Lana	L2	11.1691	46.5823	8	24	32	23	16	39	31	40	71	0	11	1	0	0
14.07.23	Lana	Lana	L3	11.1697	46.5815	23	29	52	31	15	46	54	44	98	0	0	3	0	0
14.07.23	Lana	Lana	L4	11.1701	46.5811	9	8	17	13	2	15	22	10	32	0	0	0	0	5
14.07.23	Lana	Lana	L5	11.171	46.58	0	9	9	9	8	17	9	17	26	0	0	0	0	0
14.07.23	Lana	Lana	L6	11.1715	46.5799	10	5	15	12	3	15	22	8	30	0	0	0	0	1
14.07.23	Lana	Lana	L7	11.1718	46.5804	2	5	7	2	1	3	4	6	10	0	0	0	0	0
14.07.23	Lana	Lana	L8	11.1719	46.5806	4	8	12	0	0	0	4	8	12	0	0	0	0	0
26.07.23	Postal	Postal 1	P1	11.1849	46.6198	12	17	29	6	0	6	18	17	35	0	0	0	0	1
26.07.23	Postal	Postal 1	P2	11.185	46.6193	16	12	28	16	4	20	32	16	48	0	0	0	0	0
26.07.23	Postal	Postal 1	P3	11.185	46.6189	10	5	15	17	4	21	27	9	36	0	0	0	0	0
26.07.23	Postal	Postal 1	P4	11.185	46.6184	4	4	8	2	3	5	6	7	13	0	0	0	0	0
26.07.23	Postal	Postal 2	P5	11.1846	46.6157	12	13	25	14	10	24	26	23	49	0	0	0	0	0
26.07.23	Postal	Postal 2	P6	11.1844	46.6151	21	19	40	21	11	32	42	30	72	0	0	0	0	0
26.07.23	Postal	Postal 2	P7	11.1842	46.6147	13	24	37	26	23	49	39	47	86	0	0	0	0	0
26.07.23	Postal	Postal 2	P8	11.1839	46.6143	27	34	61	0	0	0	27	34	61	0	0	0	0	0
26.07.23	Lana	Lana	L1	11.1686	46.5831	35	49	84	36	24	60	71	73	144	0	0	0	0	0
26.07.23	Lana	Lana	L2	11.1691	46.5823	61	53	114	30	17	47	91	70	161	0	0	0	0	0
26.07.23	Lana	Lana	L3	11.1697	46.5815	90	38	128	76	19	95	166	57	223	0	0	0	0	0
26.07.23	Lana	Lana	L4	11.1701	46.5811	38	18	56	14	4	18	52	22	74	0	0	0	0	0
26.07.23	Lana	Lana	L5	11.171	46.58	48	50	98	26	16	42	74	66	140	0	0	0	0	0
26.07.23	Lana	Lana	L6	11.1715	46.5799	11	7	18	11	7	18	22	14	36	0	0	0	0	0
26.07.23	Lana	Lana	L7	11.1718	46.5804	3	8	11	0	0	0	3	8	11	0	0	0	0	0
26.07.23	Lana	Lana	L8	11.1719	46.5806	18	21	39	0	0	0	18	21	39	0	0	0	0	0
11.08.23	Postal	Postal 1	P1	11.1849	46.6198	15	21	36	75	38	113	90	59	149	0	0	0	0	0
11.08.23	Postal	Postal 1	P2	11.185	46.6193	21	24	45	58	25	83	79	49	128	0	0	0	0	1
11.08.23	Postal	Postal 1	P3	11.185	46.6189	10	11	21	49	24	73	59	35	94	0	0	0	0	0
11.08.23	Postal	Postal 1	P4	11.185	46.6184	7	5	12	27	15	42	34	20	54	0	0	0	0	0
11.08.23	Postal	Postal 2	P5	11.1846	46.6157	9	15	24	83	14	97	92	29	121	0	0	0	0	0
11.08.23	Postal	Postal 2	P6	11.1844	46.6151	3	5	8	115	41	156	118	46	164	0	0	0	0	0
11.08.23	Postal	Postal 2	P7	11.1842	46.6147	0	0	0	142	44	186	142	44	186	0	0	0	0	0
11.08.23	Postal	Postal 2	P8	11.1839	46.6143	4	6	10	166	65	231	170	71	241	0	0	0	0	0
11.08.23	Lana	Lana	L1	11.1686	46.5831	5	9	14	50	14	64	55	23	78	0	0	0	0	0
11.08.23	Lana	Lana	L2	11.1691	46.5823	67	55	122	129	58	187	196	113	309	0	0	0	0	0
11.08.23	Lana	Lana	L3	11.1697	46.5815	31	20	51	101	31	132	132	51	183	0	0	0	0	0
11.08.23	Lana	Lana	L4	11.1701	46.5811	39	41	80	106	61	167	145	102	247	0	0	0	0	0
11.08.23	Lana	Lana	L5	11.171	46.58	9	11	20	40	16	56	49	27	76	0	0	0	0	0
11.08.23	Lana	Lana	L6	11.1715	46.5799	4	5	9	15	11	26	19	16	35	0	0	0	0	0
11.08.23	Lana	Lana	L7	11.1718	46.5804	2	2	4	1	0	1	3	2	5	0	0	0	0	0
11.08.23	Lana	Lana	L8	11.1719	46.5806	13	22	35	0	1	1	13	23	36	0	0	0	0	0
02.09.23	Postal	Postal 1	P1	11.1849	46.6198	94	148	242	28	15	43	122	163	285	0	0	1	0	1
02.09.23	Postal	Postal 1	P2	11.185	46.6193	103	120	223	41	25	66	144	145	289	0	0	0	0	0
02.09.23	Postal	Postal 1	P3	11.185	46.6189	66	62	128	41	10	51	107	72	179	0	0	0	0	0
02.09.23	Postal	Postal 1	P4	11.185	46.6184	50	69	119	22	15	37	72	84	156	0	0	0	0	0
02.09.23	Postal	Postal 2	P5	11.1846	46.6157	80	116	196	27	15	42	107	131	238	0	0	0	0	0
02.09.23	Postal	Postal 2	P6	11.1844	46.6151	74	106	180	25	14	39	99	120	219	0	0	0	0	0
02.09.23	Postal	Postal 2	P7	11.1842	46.6147	42	70	112	6	28	34	48	98	146	0	0	0	0	0
02.09.23	Postal	Postal 2	P8	11.1839	46.6143	48	128	176	14	1	15	62	129	191	0	0	0	0	0
02.09.23	Lana	Lana	L1	11.1686	46.5831	57	34	91	51	12	63	108	46	154	0	0	0	0	0
02.09.23	Lana	Lana	L2	11.1691	46.5823	126	147	273	35	59	94	161	206	367	0	0	0	0	0
02.09.23	Lana	Lana	L3	11.1697	46.5815	98	82	180	29	24	53	127	106	233	0	0	0	0	0
02.09.23	Lana	Lana	L4	11.1701	46.5811	74	136	210	51	10	61	125	146	271	0	0	0	0	0
02.09.23	Lana	Lana	L5	11.171	46.58	50	64	114	27	21	48	77	85	162	0	0	0	0	0
02.09.23	Lana	Lana	L6	11.1715	46.5799	21	39	60	40	20	60	61	59	120	0	0	0	0	0
02.09.23	Lana	Lana	L7	11.1718	46.5804	31	57	88	0	0	0	31	57	88	0	0	0	0	0
02.09.23	Lana	Lana	L8	11.1719	46.5806	99	96	195	2	0	2	101	96	197	0	0	0	0	0
